# Supplementary material for: Bioelectrical Phase Angle in Patients with Breast Cancer: A Systematic Review
Source: Cancers (Basel). 2022 Apr 15;14(8):2002. doi: 10.3390/cancers14082002 (PMC9025027; doi:10.3390/cancers14082002)
Supplement: Supplementary file 1 [file cancers-14-02002-s001.zip]

Archive with 1 entries (1 files):
- cancers-1670392-supplementary.pdf
